# Supplementary material for: Contribution of ambient noise and hyperbaric atmosphere to olfactory and gustatory function
Source: PLoS One. 2020 Oct 13;15(10):e0240537. doi: 10.1371/journal.pone.0240537 (PMC7553350; doi:10.1371/journal.pone.0240537)
Supplement: S1 Data — (XLSX) [file pone.0240537.s001.xlsx]

## Sheet: Complete Data Set
Participant	Age (years)	Normobaric_Silence_Taste_Hits_Sweet	Normobaric_Silence_Taste_Hits_Sour	Normobaric_Silence_Taste_Hits_Salty	Normobaric_Silence_Taste_Hits_Bitter	Normobaric_Silence_Taste_Score	Normobaric_Silence_Smell_Threshold	Normobaric_Silence_Smell_Discrimination	Normobaric_Silence_Smell_Identification	Normobaric_Silence_Smell_SDI-Score	Normobaric_Noise_Taste_Hits_Sweet	Normobaric_Noise_Taste_Hits_Sour	Normobaric_Noise_Taste_Hits_Salty	Normobaric_Noise_Taste_Hits_Bitter	Normobaric_Noise_Taste_Score	Normobaric_Noise_Smell_Threshold	Normobaric_Noise_Smell_Discrimination	Normobaric_Noise_Smell_Identification	Normobaric_Noise_Smell_SDI-Score	Hyperbaric_Silence_Taste_Hits_Sweet	Hyperbaric_Silence_Taste_Hits_Sour	Hyperbaric_Silence_Taste_Hits_Salty	Hyperbaric_Silence_Taste_Hits_Bitter	Hyperbaric_Silence_Taste_Score	Hyperbaric_Silence_Smell_Threshold	Hyperbaric_Silence_Smell_Discrimination	Hyperbaric_Silence_Smell_Identification	Hyperbaric_Silence_Smell_SDI-Score	Hyperbaric_Noise_Taste_Hits_Sweet	Hyperbaric_Noise_Taste_Hits_Sour	Hyperbaric_Noise_Taste_Hits_Salty	Hyperbaric_Noise_Taste_Hits_Bitter	Hyperbaric_Noise_Taste_Score	Hyperbaric_Noise_Smell_Threshold	Hyperbaric_Noise_Smell_Discrimination	Hyperbaric_Noise_Smell_Identification	Hyperbaric_Noise_Smell_SDI-Score
1	28	4	3	3	3	15	4.43	11	14	29.43	4	3	4	4	17	8.75	14	14	36.75	4	3	4	4	17	6.57	13	13	32.57	4	3	4	3	16	7.04	13	13	33.04
2	23	4	3	4	4	17	4.68	9	13	26.68	3	2	4	3	14	5.61	12	13	30.61	4	3	3	1	13	4.71	11	13	28.71	3	3	4	3	15	3.94	13	14	30.94
3	35	4	3	4	4	17	6.68	13	13	32.68	4	3	4	3	16	7.03	13	13	33.03	4	3	4	4	17	7	14	12	33	4	3	3	4	16	10.64	14	13	37.64
4	23	2	2	2	3	11	7.49	13	12	32.49	3	2	3	3	13	7.52	11	14	32.52	2	2	4	3	13	9.52	12	13	34.52	2	1	2	3	10	8.96	12	13	33.96
5	24	4	3	4	4	17	8.2	15	15	38.2	4	2	3	4	14	7.11	15	15	37.11	4	3	4	3	16	7.95	16	15	38.95	4	3	3	4	16	5.43	12	15	32.43
6	26	2	3	4	3	14	4.21	11	13	28.21	3	3	3	3	14	6.41	13	13	32.41	4	3	4	3	16	6.32	14	14	34.32	4	3	3	3	15	4.86	10	15	29.86
7	27	3	3	3	4	15	7.18	11	14	32.18	4	3	3	3	15	6.76	12	13	31.76	4	3	3	4	16	7	15	13	35	3	2	3	3	13	6.6	16	14	36.6
8	33	2	2	2	4	12	7.48	13	12	32.48	4	3	2	4	15	7.11	13	13	33.11	4	1	3	4	14	6.8	10	12	28.8	4	2	4	4	16	8.72	13	13	34.72
9	35	4	3	4	4	17	5.49	12	15	32.49	3	2	4	4	14	7.84	13	15	35.84	3	2	4	4	15	6.21	11	14	31.21	4	3	4	4	17	7.08	10	13	30.08
10	29	4	3	4	4	17	8.32	15	12	35.32	4	3	4	4	17	6.06	13	14	33.06	4	3	4	4	17	5.56	13	13	31.56	3	2	4	4	14	5.04	14	10	29.04
11	24	4	3	4	4	17	6.53	13	14	33.53	3	3	4	3	15	6.01	15	12	33.01	2	3	3	3	13	5.78	13	13	31.78	3	3	4	4	16	4.03	11	12	27.03
12	25	4	3	3	4	15	9.12	15	13	37.12	3	4	4	3	15	8.21	14	13	35.21	4	2	2	3	13	8.28	13	14	35.28	4	3	3	4	16	9.05	13	13	35.05
13	23	4	3	4	4	16	5.43	13	15	33.43	4	4	4	4	18	6.17	14	15	35.17	4	2	4	4	16	5.81	12	15	32.81	4	3	4	4	17	6.74	11	14	31.74
14	22	4	2	1	2	11	6.69	14	16	36.69	3	2	3	1	11	6.6	14	15	35.6	2	2	2	1	9	8.14	16	15	39.14	3	2	2	1	10	7.41	13	15	35.41
15	24	3	2	3	3	12	6.42	14	14	34.42	4	2	3	4	15	7.05	13	15	35.05	4	2	3	3	13	6	15	13	34	3	3	2	3	12	5.57	14	14	33.57
16	22	4	3	4	4	17	4.01	11	15	30.01	4	3	4	4	16	4	12	15	31	3	3	2	4	14	3.44	11	15	29.44	4	2	3	4	14	5.67	11	15	31.67
